# Supplementary material for: Spatiotemporal H2O2 flashes coordinate actin cytoskeletal remodeling and regulate cell migration and wound healing
Source: Nat Commun. 2025 Jul 25;16:6868. doi: 10.1038/s41467-025-62272-1 (PMC12297405; doi:10.1038/s41467-025-62272-1)
Supplement: Supplementary file 3 — Supplementary Dataset 1 [file 41467_2025_62272_MOESM3_ESM.xlsx]

## Sheet: Cell lines
	Cell Lines
	Name	Organism	Morphology	Tissue	Supplier	Catalogue number
	BxPC-3	Human	Epithelial	Pancreas	ATCC	CRL-1687
	HEK-293FT	Human	Epithelial	Kidney; Embryo	ATCC	CRL-3216
	NCI-H661	Human	Epithelial	Lung	ATCC	HTB-183

## Sheet: Antibodies
	Antibodies
	Western blotting and Immunofluorescence
	Primary antibodies
	Target antigen	Isotype	Dilution	Supplier	Catalogue number
	Actin (clone 7A8.2.1)	Mouse monoclonal	1:1000 (WB)	Cytoskeleton	AAN02-S
	Acetylated Alpha-Tubulin	Mouse monoclonal	1:100 (IF)	Sigma	T7451
	Alpha-Tubulin	Mouse monoclonal	1:100 (IF)	Gene Tex	GTX628802
	Beta-Tubulin IV	Mouse monoclonal IgG1	1:100 (IF)	Sigma	T7941
			1:400 (WB)
	Beta-Tubulin	Rabbit monoclonal	1:100 (IF)	Epitomics	EP1331Y
	Cortactin	Rabbit IgG	1:100 (IF)	Epitomics	EP1922Y
			1:1000 (WB)
	Cortactin	Mouse monoclonal	1:100 (IF)	Merck	05-180
			1:1000 (WB)
			1:200 (IP)
	DUOX2 (#7959)	Rabbit IgG	1:100 (IF)	Home made	Luxen et al 2009
			1:1000 (WB)
	DUOX (#7936)	Rabbit IgG	1:100 (IF)	Home made	Pacquelet et al 2008
			1:1000 (WB)
	EEA1 (C45B10)	Rabbit monoclonal	1:100 (IF)	Cell Signalling	3288S
	F-Actin	Rabbit polyclonal	1:4000 (WB)	Sigma	A0266
	FER	Mouse monoclonal IgG1	1:100 (IF)	Invitrogen	MA5-15357
			1:1000 (WB)
	FER	Rabbit polyclonal	1:100 (IF)	Proteintech	25287-I-AP
			1:500 (WB)
	GAP43	Rabbit monoclonal	1:100 (IF)	Invirogen	MA5-32256
	HA tag	Mouse monoclonal	1:100 (IF + Flow)	Covance	MMS-101P
			1:1000 (WB)
	LAMP1	Mouse monoclonal	1:100 (IF)	DSHB	H4A3-c
	Myo10	Rabbit polyclonal	1:100 (IF)	Invitrogen	PA5-55019
	PIEZO1	Mouse monoclonal	1:100 (IF)	Invitrogen	MA5-32876
	Phospho-Cortactin (Tyr421)	Rabbit polyclonal IgG	1:100 (IF)	Invitrogen	44-854G
			1:1000 (WB)
	Phospho-Tyrosine (4G10)	Mouse IgG	1:500 (WB)	Upstate	05-321
	RAB11	Mouse IgG	1:100 (IF)	BD transduction	610656
	Sorting Nexin4 (SNX4)	Rabbit polyclonal	1:100 (IF)	SynapticSystems	392 003
	Vinculin	Mouse monoclonal	1:1000 (WB)	Sigma	V9131
	Fluorophore-tagged secondary antibodies
	Target antigen	Conjugate	Isotype	Dilution	Supplier	Catalogue number
	Anti-rabbit IgG	Alexa Fluor® 488	Goat polyclonal IgG	1:1000 (IF)	Invitrogen	A11008
	Anti-rabbit IgG	Alexa Fluor® 546	Goat polyclonal IgG	1:1000 (IF)	Invitrogen	A11035
	Anti-rabbit IgG	Alexa Fluor® 594	Goat polyclonal IgG	1:1000 (IF)	Invitrogen	A11012
	Anti-rabbit IgG	Alexa Fluor® 647	Goat polyclonal IgG	1:1000 (IF)	Invitrogen	A21244
	Anti-mouse IgG	Alexa Fluor® 488	Goat polyclonal IgG	1:1000 (IF)	Invitrogen	A11029
	Anti-mouse IgG	Alexa Fluor® 546	Goat polyclonal IgG	1:1000 (IF)	Invitrogen	A11030
	Anti-mouse IgG	Alexa Fluor® 647	Goat polyclonal IgG	1:1000 (IF)	Invitrogen	A21236
	Anti-mouse IgG	Phycoerythrin (PE)	Goat polyclonal IgG	1:1000 (Flow cytometry)	Invitrogen	M30004-1
	HRP-tagged secondary antibodies
	Target antigen	Conjugate	Isotype	Dilution	Supplier	Catalogue number
	Anti-mouse IgG	HRP	Goat polyclonal IgG	1:10 000 (WB)	Southern Biotech	1030-05
	Anti-rabbit IgG	HRP	Goat polyclonal IgG	1:10 000 (WB)	Southern Biotech	4030-05
	Stains and Dyes
	Target	Stain	Dilution	Supplier	Catalogue number
	Actin	BODIPY FL Phallacidin	1:50 (IF)	Invitrogen	B607
	Actin	BODIPY 558/568 phalloidin	1:50 (IF)	Invitrogen	B3475
	Nucleus (AT regions of DNA)	DAPI (4',6-Diamidino-2-Phenylindole Dihydrochloride)	1:10 000 (IF)	Molecular Probes	D-1306
	Live/dead staining	Fixable Viability Dye eFluor 780	1:100 (Flow)	ThermoFisher Scientific	65-0865-14
