# Supplementary material for: Spatiotemporal H2O2 flashes coordinate actin cytoskeletal remodeling and regulate cell migration and wound healing
Source: Nat Commun. 2025 Jul 25;16:6868. doi: 10.1038/s41467-025-62272-1 (PMC12297405; doi:10.1038/s41467-025-62272-1)
Supplement: Supplementary file 16 — Source Data [file 41467_2025_62272_MOESM16_ESM.xlsx]

## Sheet: Contents
	Figures	Title	Sheet
	1.b	Figure 1 (b): Western blot of H661 DUOX2 expressing cells	1
	1.c	Figure 1 (c): HVA analysis of H661 DUOX2 cell lines	2
	1.f	Figure 1 (f): Western blot of H661 UnaG DUOX2	3
	1.g	Figure 1 (g): HVA analysis of UnaG-DUOX2 H2O2 generation	4
	2.d	Figure 2 (d): Quantification % of cells with TNTs	5
	3.a	Figure 3 (a): BxPC3 qPCR for DUOX2 and DUOXA2	6
	3.b	Figure 3 (b): BxPC3 DUOX2 WT Western Blot	7
	3.c	Figure 3 (c): HVA analysis of H2O2 generation in BxPC3 DUOX1/2 WT cells	8
	3.d	Figure 3 (d): BxPC3 DUOX2 WT and KO cell lines Western blot	9
	3.f	Figure 3 (f): HVA analysis of H2O2 generation in BxPC3 DUOX1/2 WT and DUOX1/2 KO cell lines	10
	4.e	Figure 4 (e): Kymograph analysis of cell protrusion velocity	11
	4.f	Figure 4 (f): Single cell velocity of H661 DUOX2 cell lines	12
	4.g	Figure 4 (g): Single cell velocity of BxPC3 DUOX2 cell lines	13
	4.k	Figure 4 (k): Single cell velocity during PIEZO1 inhibition	14
	5.d	Figure 5 (d): Single cell velocity during FER kinase inhibition	15
	5.e	Figure 5 (e): FEP IP Western Blots	16
	5.f	Figure 5 (f): Quantification of FER phosphorylation	17
	5.i	Figure 5 (i): Quantification of F-actin in BxPC3 DUOX2 cell lines	18
	5.j	Figure 5 (j): Quantification of F-actin in H661 DUOX2 cell lines	19
	6.b	Figure 6 (b): Wound healing cell front speed using IBIDI inserts with BxPC3 DUOX2 cell lines	20
	6.c	Figure 6 (c): Wound healing cell front speed in scratch assay in BxPC3 DUOX2 cell lines	21
	6.e	Figure 6 (e): Wound healing cell front speed in scratch assays in BxPC3 DUOX1/2 WT cells with inhibitors	22
	6.f	Figure 6 (f): Wound healing cell front speed in scratch assays in BxPC3 DUOX1/2 cell line with exogenous H2O2	23
	6.g	Figure 6 (g): Wound healing wound width in scratch assays in BxPC3 DUOX1/2 cell line with exogenous H2O2	24
	7.b	Figure 7 (b): Wound healing cell front speed in scratch assays in BxPC3 DUOX1/2 cell lines with FER inhibition	25
	7.c	Figure 7 (c): Wound healing wound width in scratch assays in BxPC3 DUOX1/2 cell lines with FER inhibition	26
	7.f	Figure 7 (f): Wound healing cell front speed in scratch assays in BxPC3 DUOX1/2 cell lines with PIEZO1 stimulation/inhibition	27
	7.j	Figure 7 (j): BxPC3 DUOX1/2 WT cell monolayer permeability after scratch assay	28
	S1.e	Supplementary Figure 1 (e): DUOX2 vesicle measurements	29
	S2.a	Supplementary Figure 2 (a): Measurement of HyPer7 signal in H661 DUOX2 cell line with BAPTA-AM treatment at 60min	30
	S2.b	Supplementary Figure 2 (b): Measurement of HyPer7 signal in H661 DUOX2 cell lines + H2O2 or DPI	31
	S2.c	Supplementary Figure 2 (c): SypHer7/HyPer7 control measurements	32
	S2.e	Supplementary Figure 2 (e): HyPer7-MEM measurement at membrane protrusions in H661 cells	33
	S5.d	Supplementary Figure 5 (d): FER SiRNA knockdown Western Blot	34
	S5.f	Supplementary Figure 5 (f): BxPC3 DUOX1/2 WT migration velocity with siRNA FER knockdown	35
	S5.g	Supplementary Figure 5 (g): BxPC3 quantification of FER phosphorylation	36
	S5.m	Supplementary Figure 5 (m): Quantification of phosphorylated cortactin at membrane protrusions	37
	S6.a	Supplementary Figure 6 (a): Wound healing wound width in scratch assays in BxPC3 DUOX1/2 cell line	38
	S6.b	Supplementary Figure 6 (b): Quantification of HyPer7 signal during BxPC3 wound healing 0-3h	39
	S6.c	Supplementary Figure 6 (d): Quantification of HyPer7 signal during BxPC3 wound healing 0-9h	40
	S6.f	Supplementary Figure 6 (f): Quantification of Fluo4-AM signal during BxPC3 wound healing	41

## Sheet: Fig.1b
		Figure 1 (b): Western blot of H661 DUOX2 expressing cells
				RAW blot photo											Exposures used for final figure

## Sheet: Fig.1c
		Figure 1 (c): HVA analysis of H661 DUOX2 cell lines
	Cell type		Sample	nmoles H2O2/h/mg protein				Statistics
	H661 Control		A	0.0213588				Samples	Significant?	Summary	Adjusted P Value
			B	0.0408859				Control vs DUOX2 WT	Yes	****	<0.0001
			C	0.0373614				DUOX2 WT vs DUOX2 E843Q	Yes	****	<0.0001
			D	0.0235468
			E	0.0235465
			F	0.0389874
			G	0.0156488
			H	0.0476146
			I	0.0369788
	H661 DUOX2 WT		A	23.6168
			B	24.5989
			C	25.4658
			D	22.3655
			E	23.679
			F	24.6878
			G	25.7563
			H	24.5864
			I	24.8736
	H661 DUOX2 E843Q		A	0.112198
			B	0.105613
			C	0.0995086
			D	0.0987313
			E	0.135798
			F	0.164784
			G	0.0986132
			H	0.114896
			I	0.125765

## Sheet: Fig.1f
		Figure 1 (f): Western blot of H661 UnaG DUOX2

## Sheet: Fig.1g
		Figure 1 (g): HVA analysis of UnaG-DUOX2 H2O2 generation
								Statistics
	Cell type		Sample	nmoles H2O2/h/mg protein				Samples	Significant?	Summary	Adjusted P Value
	H661 Control		A	1.38433				Control vs HA-DUOX2	Yes	****	<0.0001
			B	1.3783				Control vs UnaG-DUOX2	Yes	****	<0.0001
			C	0.771036				UnaG-DUOX2 vs HA-DUOX2	Yes	*	0.0168
			D	0.184329
			E	1.01681
			F	0.951036
			G	1.18143
			H	1.1353
			I	0.971036
	H661 UnaG-DUOX2		A	11.8713
			B	13.3991
			C	11.1616
			D	11.5687
			E	12.3598
			F	11.9787
			G	10.1547
			H	10.4106
			I	10.9143
	H661 HA-DUOX2		A	13.0618
			B	12.379
			C	12.1607
			D	13.0618
			E	12.9085
			F	13.5684
			G	12.3457
			H	14.0003
			I	11.9765

## Sheet: Fig.2d
		Figure 2 (d): Quantification % of cells with TNTs
	Cell type	FOV	% cells with at least 1 TNT
	H661 Control	A	9.52381
		B	4.7619				Satistics
		C	4.7619				Sample comparison	Significant?	Summary	Adjusted P Value
		D	8.75				Control vs Control +GKT	Yes	****	<0.0001
		E	6.25				Control vs DUOX2 WT	Yes	****	<0.0001
		F	6.25				DUOX2 WT vs DUOX2 WT +GKT	Yes	****	<0.0001
		G	4				DUOX2 WT vs DUOX2 E843Q	Yes	****	<0.0001
		H	6				DUOX2 E843Q vs DUOX2 E843Q + GKT	No	ns	0.0649
		I	4
		J	9.09091
		K	7.57576
		L	7.57576
	H661 DUOX2 WT	A	33.3333
		B	28.5714
		C	38.0952
		D	34.0909
		E	34.0909
		F	36.3636
		G	39.1304
		H	32.6087
		I	34.7826
		J	32.6923
		K	28.8462
		L	30.7692
	H661 DUOX2 E843Q	A	4.16667
		B	8.33333
		C	4.16667
		D	11.3208
		E	9.43396
		F	5.66038
		G	6.66667
		H	6.66667
		I	3.33333
		J	8.88889
		K	6.66667
		L	4.44444
	H661 Control +GKT	A	7.14286
		B	2.38095
		C	4.7619
		D	2.5
		E	0
		F	1.25
		G	2
		H	2
		I	0
		J	1.51515
		K	4.54545
		L	3.0303
		M	4.7619
		N	0
		O	2.38095
		P	1.25
		Q	0
		R	0
		S	4
		T	2
		U	4
		V	0
		W	1.51515
		X	1.51515
		Y	2.5
		Z	0
		AA	0
	H661 DUOX2 WT +GKT	A	4.7619
		B	2.38095
		C	7.14286
		D	0
		E	0
		F	0
		G	2.17391
		H	2.17391
		I	4.34783
		J	9.61538
		K	1.92308
		L	0
		M	4.7619
		N	9.52381
		O	2.38095
		P	6.81818
		Q	2.27273
		R	4.54545
		S	6.52174
		T	0
		U	2.17391
		V	1.92308
		W	3.84615
		X	0
		Y	2.5
		Z	5.71429
		AA	5
	H661 DUOX2 E843Q +GKT	A	8.33333
		B	8.33333
		C	0
		D	1.88679
		E	1.88679
		F	0
		G	0
		H	0
		I	0
		J	4.44444
		K	2.22222
		L	4.44444
		M	0
		N	4.16667
		O	12.5
		P	1.88679
		Q	1.88679
		R	3.77359
		S	6.66667
		T	3.33333
		U	3.33333
		V	4.44444
		W	0
		X	2.22222
		Y	12.5
		Z	4.16667
		AA	8.33333

## Sheet: Fig.3a
		Figure 3 (a): BxPC3 delta Ct qPCR for DUOX2 and DUOXA2
		DUOX2 CT	GAPDH CT	Delta Ct				DUOXA2 Ct	GAPDH CT	Delta Ct
	Non stim	23.628	18.231	5.397			Non stim	25.768	18.231	7.537
		23.672	18.681	4.991				26.184	18.681	7.503
		23.284	18.324	4.96				25.737	18.324	7.413
		23.906	18.532	5.374				26.488	18.532	7.956
		23.644	18.774	4.87				26.238	18.774	7.464
		24.507	18.751	5.756				26.454	18.751	7.703
		23.993	17.95	6.043				25.875	17.95	7.925
		23.661	18.103	5.558				25.811	18.103	7.708
		23.972	17.931	6.041				25.852	17.931	7.921
	+IFNy/LPS	19.01	18.042	0.968			+IFNy/LPS	20.765	18.042	2.723
		19.576	18.204	1.372				21.108	18.204	2.904
		18.959	18.243	0.716				25.85	18.243	7.607
		18.907	18.641	0.266				20.882	18.641	2.241
		19.453	17.878	1.575				21.542	17.878	3.664
		19.654	18.241	1.413				21.436	18.241	3.195
		18.914	18.209	0.705				20.638	18.209	2.429
		19.647	18.3	1.347				21.17	18.3	2.87
		19.42	17.859	1.561				21.097	17.859	3.238

## Sheet: Fig.3b
		Figure 3 (b): BxPC3 DUOX2 WT Western Blot

## Sheet: Fig.3c
		Figure 3 (c): HVA analysis of H2O2 generation in BxPC3 DUOX1/2 WT cells
	Cell type	Treatment	Sample	nmoles H2O2/h/mg protein				Statistics
	BxPC3 DUOX1/2 WT	non stim	A	2.30812				Samples	Significant?	Summary	Adjusted P Value
			B	2.05203				non stim vs -IFNy -LPS +PMA +Thapsigargin	Yes	****	<0.0001
			C	2.24964				non stim vs +IFNy +LPS -PMA -Thapsigargin	No	ns	0.9447
			D	2.63236				non stim vs +IFNy +LPS +PMA +Thapsigargin	Yes	****	<0.0001
			E	2.70374				-IFNy -LPS +PMA +Thapsigargin vs +IFNy +LPS -PMA -Thapsigargin	Yes	****	<0.0001
			F	2.61723				-IFNy -LPS +PMA +Thapsigargin vs +IFNy +LPS +PMA +Thapsigargin	Yes	****	<0.0001
			G	2.59768				+IFNy +LPS -PMA -Thapsigargin vs +IFNy +LPS +PMA +Thapsigargin	Yes	****	<0.0001
			H	2.27996
			I	2.72792
			J	2.46319
			K	2.85362
			L	2.66001
			M	1.08285
			N	1.10753
			O	1.15971
	BxPC3 DUOX1/2 WT	-IFNy -LPS +PMA +Thapsigargin	A	4.96258
			B	5.23388
			C	4.20644
			D	6.30812
			E	6.05203
			F	6.24964
			G	5.63236
			H	4.70374
			I	6.61723
			J	5.34459
			K	5.30092
			L	5.67766
			M	6.59769
			N	5.27996
			O	5.72792
	BxPC3 DUOX1/2 WT	+IFNy +LPS -PMA -Thapsigargin	A	2.65552
			B	3.33494
			C	3.35567
			D	1.96258
			E	2.23388
			F	2.20644
			G	3.34459
			H	3.30092
			I	2.67766
			J	2.7858
			K	1.66698
			L	2.59788
			M	1.25713
			N	1.16657
			O	1.12183
	BxPC3 DUOX1/2 WT	+IFNy +LPS +PMA +Thapsigargin	A	16.1359
			B	18.6468
			C	17.9444
			D	18.0549
			E	17.4005
			F	14.3989
			G	15.5305
			H	15.8157
			I	17.4193
			J	15.4564
			K	15.5888
			L	18.459
			M	16.3728
			N	16.2228
			O	16.5058

## Sheet: Fig.3d
		Figure 3 (d): BxPC3 DUOX2 WT and KO cell lines Western blot

[truncated: 32 more sheets: Fig.3f, Fig.4e, Fig.4f, Fig.4g, Fig.4k, Fig.5d, Fig.5e, Fig.5f, Fig.5i, Fig.5j, Fig.6b, Fig.6c, Fig.6e, Fig.6f, Fig.6g, Fig.7b, Fig.7c, Fig.7f, Fig.7j, Fig.S1e …]
